# Supplementary material for: Design of Novel Functional Conductive Structures and Preparation of High-Hole-Mobility Polymer Transistors by Green Synthesis Using Acceptor–Donor–Acceptor Strategies
Source: Polymers (Basel). 2024 Jan 31;16(3):396. doi: 10.3390/polym16030396 (PMC10857718; doi:10.3390/polym16030396)
Supplement: Supplementary file 1 [file polymers-16-00396-s001.zip]

Archive with 1 entries (1 files):
- polymers-2836733-supplementary.pdf
